# Supplementary material for: No Changes in Body Composition and Adherence to the Mediterranean Diet after a 12-Week Aerobic Training Intervention in Women with Systemic Lupus Erythematosus: The EJERCITA-LES Study
Source: Nutrients. 2023 Oct 18;15(20):4424. doi: 10.3390/nu15204424 (PMC10609990; doi:10.3390/nu15204424)
Supplement: Supplementary file 1 [file nutrients-15-04424-s001.zip]

Archive with 1 entries (1 files):
- nutrients-2649047-SI.pdf
